# Supplementary material for: Dendritic Cell-Based Vaccines Recruit Neutrophils to the Local Draining Lymph Nodes to Prime Natural Killer Cell Responses
Source: Cells. 2022 Dec 28;12(1):121. doi: 10.3390/cells12010121 (PMC9818417; doi:10.3390/cells12010121)
Supplement: Supplementary file 1 [file cells-12-00121-s001.zip]

Archive with 1 entries (1 files):
- cells-2107226-supplementary.pptx
